# Supplementary material for: The Yeast F-Box Protein Met30 Regulates Proline Utilization Independently of Transceptor Can1 Under Nutrient-Rich Conditions
Source: Microorganisms. 2024 Dec 5;12(12):2510. doi: 10.3390/microorganisms12122510 (PMC11679997; doi:10.3390/microorganisms12122510)
Supplement: Supplementary file 1 [file microorganisms-12-02510-s001.zip]

Archive with 1 entries (1 files):
- microorganisms-3322049-supplementary.pdf
